# Supplementary material for: Highly Efficient Adsorption of Heavy Metals and Cationic Dyes by Smart Functionalized Sodium Alginate Hydrogels
Source: Gels. 2022 May 31;8(6):343. doi: 10.3390/gels8060343 (PMC9222840; doi:10.3390/gels8060343)
Supplement: Supplementary file 1 [file gels-08-00343-s001.zip]

Archive with 1 entries (1 files):
- gels-1743557-supplementary.pdf
